# Supplementary material for: Outcomes of Acute Kidney Injury among Hospitalized Patients with Infective Endocarditis: A National Inpatient Sample Analysis
Source: J Clin Med. 2024 Jul 22;13(14):4262. doi: 10.3390/jcm13144262 (PMC11278004; doi:10.3390/jcm13144262)
Supplement: Supplementary file 1 [file jcm-13-04262-s001.zip]

Archive with 1 entries (1 files):
- jcm-3074282-supplementary.pdf
